# Supplementary material for: The Omega-3 Fatty Acids Eicosapentaenoic Acid and Docosahexaenoic Acid Enhance the Effects of Temozolomide Chemotherapy in Glioblastoma Cells
Source: Int J Mol Sci. 2025 Sep 9;26(18):8759. doi: 10.3390/ijms26188759 (PMC12469626; doi:10.3390/ijms26188759)
Supplement: Supplementary file 1 [file ijms-26-08759-s001.zip]

Archive with 1 entries (1 files):
- ijms-3769858-supplementary.pdf
